# Supplementary material for: Mesoscopic packing of disk-like building blocks in calcium silicate hydrate
Source: Sci Rep. 2016 Nov 15;6:36967. doi: 10.1038/srep36967 (PMC5109495; doi:10.1038/srep36967)
Supplement: Supplementary Dataset 1 [file srep36967-s2.xls]

## Sheet: Nanoindentation
Nanoindentation test data points in (H,M,h) pairs. The designed w/c ratios of set 1 to 5 are 0.3, 0.4, 0.5, 0.6, 0.7, respectively
Set 1			Set 2			Set 3-1			Set 3-2			Set 4			Set 5
H (Gpa)	M (Gpa)	h	H (Gpa)	M (Gpa)	h	H (Gpa)	M (Gpa)	h	H (Gpa)	M (Gpa)	h	H (Gpa)	M (Gpa)	h	H (Gpa)	M (Gpa)	h
1.10198	26.9171	0.742477	0.552691	28.8268	0.659317	/	/	/	1.00191	51.428	0.782665	0.969951	16.0207	0.675902	2.35696	50.6313	0.864788
1.18522	44.8371	0.794146	2.02438	40.5687	0.846082	/	/	/	/	/	/	0.533476	10.4466	0.615109	3.03025	64.7074	0.91738
0.472923	19.3604	0.662675	0.412111	17.4654	0.616236	/	/	/	/	/	/	0.668194	17.4277	0.674683	0.485067	18.1812	0.649572
0.742978	33.6302	0.730603	0.982462	1.95232	0.51651	0.597658	16.1832	0.649383	/	/	/	0.857308	33.809	0.738997	0.146815	10.0641	0.564198
0.60728	43.9957	0.712272	1.36634	30.1659	0.766475	0.404842	18.7269	0.628305	/	/	/	0.627004	64.4175	0.692008	1.50724	28.3467	0.774809
0.982887	94.7011	0.775884	/	/	/	0.459532	15.3292	0.631131	1.01073	205.682	0.78666	0.626641	27.6099	0.695848	0.408561	19.1509	0.641635
1.14227	39.7705	0.787185	0.484479	12.2727	0.606532	/	/	/	0.941448	255.005	0.769073	0.793492	35.2059	0.729837	0.0561515	6.55167	0.521805
1.46064	28.7486	0.785511	/	/	/	0.615181	12.3241	0.62312	/	/	/	0.258641	21.8531	0.604617	1.03562	33.4374	0.759858
0.328813	24.9279	0.642475	1.0341	24.0845	0.714532	0.53104	48.4389	0.677874	0.38924	25.8716	0.63402	0.872987	31.3121	0.738912	0.819496	22.3655	0.70146
1.51435	62.3289	0.834185	/	/	/	0.520177	19.8198	0.657379	/	/	/	1.04063	42.2978	0.769433	0.894282	29.9004	0.726805
0.575935	33.8103	0.702834	0.604615	25.2843	0.665999	/	/	/	/	/	/	0.993842	12.2342	0.634953	0.184667	13.745	0.579693
1.01118	40.8935	0.771397	0.436917	15.2517	0.614756	0.365864	12.2593	0.602737	/	/	/	0.214642	7.18123	0.568128	0.125353	7.96194	0.551973
0.172987	13.354	0.582791	1.3679	24.7306	0.738538	1.37485	43.7515	0.830685	0.35287	1.60239	0.516306	0.0877208	3.21422	0.526987	0.658327	21.9293	0.68601
1.31629	35.2071	0.791749	2.04094	48.4066	0.862426	/	/	/	/	/	/	0.310874	8.04665	0.583642	0.359447	20.3599	0.631221
0.695433	25.9777	0.708267	1.48881	29.9082	0.772405	1.00338	21.2035	0.712345	/	/	/	0.907018	34.5013	0.746402	1.80757	32.3334	0.787387
0.775139	28.3131	0.725505	0.507261	11.9469	0.606025	0.34179	1.5773	0.515728	2.06698	42.5545	0.88108	1.68563	57.3562	0.841541	0.148393	9.02994	0.560552
0.827965	22.0393	0.704948	0.539711	14.0227	0.620984	0.69095	16.3661	0.658496	1.90128	52.5148	0.89163	0.963566	58.3418	0.762309	0.145295	11.3315	0.56465
1.43457	41.0291	0.814211	0.979695	18.8439	0.678613	0.545911	12.8658	0.623995	0.879063	29.978	0.738918	0.407356	22.6736	0.647626	0.179386	11.4447	0.574186
1.66946	38.4979	0.830455	1.16523	34.7577	0.760436	1.03922	21.3365	0.714066	/	/	/	0.191056	12.0609	0.577026	0.666652	23.8935	0.693983
0.373777	22.5013	0.650105	0.722166	26.3986	0.687651	/	/	/	/	/	/	0.331303	22.2242	0.627052	0.398672	14.8789	0.626746
0.714637	25.6593	0.711296	0.556474	18.2653	0.642076	/	/	/	1.01692	38.1219	0.77583	0.664404	14.2923	0.653729	0.324556	10.886	0.596099
0.898238	37.9617	0.757113	0.541422	36.9154	0.659151	0.923329	23.7154	0.720616	1.05217	35.3455	0.775445	0.751028	13.4157	0.647843	1.21792	28.7437	0.770287
1.48749	57.5779	0.833717	0.727479	12.586	0.618831	/	/	/	0.787811	26.5003	0.721387	0.114388	3.5132	0.532853	0.760434	22.7263	0.69747
0.35324	22.882	0.645333	1.789	31.8075	0.800904	0.863257	26.0256	0.723803	1.65621	56.751	0.875379	0.353584	6.9273	0.575396	0.322706	18.7223	0.629002
0.598794	86.976	0.713086	0.806908	19.9356	0.676074	0.392078	14.2623	0.615547	1.19004	47.1764	0.809485	0.883484	20.9457	0.707627	0.323419	18.0466	0.621036
0.69478	32.9926	0.725303	1.33912	23.1669	0.725661	0.590216	20.7805	0.669899	0.44334	22.2726	0.645779	0.477716	20.1915	0.66015	0.149012	6.78883	0.555046
/	/	/	/	/	/	0.853443	24.6645	0.717205	1.29438	37.4109	0.811505	1.00236	49.4251	0.76635	0.564431	15.6262	0.644757
0.333772	18.9479	0.635698	3.27864	41.5832	0.911699	/	/	/	1.17318	31.9202	0.78166	1.18146	37.7344	0.781791	0.341841	12.714	0.608344
1.12703	29.9347	0.767234	1.09902	25.8279	0.728468	/	/	/	0.991714	39.6719	0.773775	0.83342	36.6342	0.736982	0.216957	10.2554	0.579716
0.829718	24.9919	0.720261	/	/	/	0.994986	22.5055	0.719614	0.932733	28.9885	0.745228	0.564464	31.921	0.687627	0.260382	12.0855	0.594956
/	/	/	/	/	/	0.966848	20.814	0.70485	/	/	/	0.575241	12.1348	0.631226	0.54393	14.2884	0.63481
0.309901	81.4114	0.629675	0.418797	9.45807	0.583411	0.973958	25.6864	0.736149	1.6482	49.9773	0.870803	0.519662	11.6202	0.62612	0.701328	19.4491	0.683459
/	/	/	0.337171	8.98138	0.57408	0.338601	1.56356	0.515627	1.2567	34.9287	0.795626	0.103726	4.22365	0.534542	0.116294	8.53451	0.549635
0.611622	27.4164	0.704407	0.549455	15.4553	0.629823	/	/	/	/	/	/	0.846131	21.0989	0.7083	0.719569	25.7895	0.699655
0.933442	53.5469	0.76873	0.652835	16.3397	0.643517	1.26145	25.0417	0.749073	1.28103	45.4797	0.822649	0.433901	15.8229	0.640797	0.166476	11.0199	0.568089
1.08773	34.2969	0.77346	0.852763	25.2645	0.702223	1.68969	30.5754	0.806772	0.533212	24.9602	0.670319	0.463932	21.9732	0.660784	0.35169	14.5109	0.619541
0.572151	83.4848	0.705458	0.919274	28.1634	0.718089	0.334323	1.55436	0.515796	0.74914	31.9085	0.722839	0.54936	24.173	0.678777	0.77759	29.9105	0.721652
0.361562	24.4469	0.65074	/	/	/	0.36398	12.1756	0.603298	1.18494	32.1273	0.783755	0.322068	28.4019	0.624451	0.829155	29.7258	0.723465
0.544501	20.3833	0.66866	/	/	/	0.600676	19.3026	0.667705	/	/	/	1.06847	41.8751	0.774098	0.654709	20.4271	0.674806
0.328458	21.4103	0.638214	1.35119	30.9567	0.769045	/	/	/	1.77978	60.1915	0.890743	1.04295	36.3577	0.764306	0.587216	16.1854	0.649672
0.601815	26.4164	0.698878	1.03225	38.275	0.750289	0.33907	12.1598	0.59917	/	/	/	0.49898	12.0272	0.624815	1.85207	58.8551	0.849504
0.562332	20.8076	0.673945	/	/	/	0.608566	18.0041	0.663848	0.489837	29.636	0.662875	0.318452	10.4245	0.601192	0.111486	7.27626	0.548132
0.392094	60.8858	0.660823	0.584156	19.7656	0.651232	1.24058	26.5805	0.759038	1.50469	42.2019	0.841093	0.496653	13.7262	0.638964	0.434824	13.0664	0.621753
0.408356	17.5116	0.644546	0.52352	26.0145	0.651098	0.628267	14.7111	0.642178	0.570532	24.7891	0.676851	0.760492	17.4836	0.681919	0.546904	22.0253	0.664035
0.568685	26.2478	0.695362	0.915825	25.3475	0.709098	0.712651	16.935	0.661635	4.06447	68.2197	0.99628	0.624932	14.1846	0.649153	1.08169	25.9268	0.746686
1.87827	40.9346	0.840949	0.831921	22.3718	0.689779	0.802549	18.4458	0.680405	0.341509	22.757	0.615633	0.804999	18.6272	0.692281	0.417849	18.0316	0.640085
0.680273	21.5534	0.685255	0.702333	19.5192	0.664062	0.388506	15.4188	0.619285	1.76199	60.1468	0.888165	0.709419	22.3967	0.699206	0.595515	23.6642	0.684575
0.364207	15.4752	0.627405	0.66071	28.3953	0.680672	0.667392	14.5	0.641696	0.687068	245.223	0.712678	0.456774	17.8887	0.650904	1.92055	36.8528	0.844581
0.499004	19.2699	0.661752	0.860704	27.1094	0.708353	0.52392	16.5749	0.645214	/	/	/	0.726338	27.8566	0.713788	0.771938	19.3541	0.685167
0.206205	16.1089	0.597697	/	/	/	1.26559	25.0505	0.749726	/	/	/	1.24861	31.2133	0.773963	0.767459	21.0848	0.693793
0.755667	24.9686	0.716597	/	/	/	0.38175	18.1828	0.622118	0.945575	31.6968	0.753749	0.387933	10.8753	0.610742	1.41496	33.5636	0.770921
0.461151	78.6176	0.67798	1.14538	24.875	0.726453	/	/	/	2.6307	50.1872	0.941851	0.712415	13.7198	0.649185	0.10571	5.68574	0.542637
0.441719	25.0858	0.669242	/	/	/	0.489631	20.637	0.653602	2.76288	64.4025	0.965467	0.0100983	3.3968	0.500352	1.84956	38.2038	0.827366
0.842892	32.1936	0.737207	/	/	/	0.737029	24.6299	0.704329	0.775047	36.3862	0.734176	1.36514	29.9436	0.786649	1.41758	34.3435	0.779327
0.986692	31.4034	0.755463	0.443392	26.7903	0.632932	0.493447	13.8328	0.626417	0.587703	25.5478	0.683946	0.723018	15.3769	0.665843	0.570198	18.9301	0.66111
0.61286	26.1802	0.694343	1.15018	43.1932	0.769502	/	/	/	0.72779	22.6158	0.698282	1.30533	32.0488	0.78457	0.717829	21.8534	0.684277
0.528478	19.306	0.671068	1.27105	40.4849	0.782131	0.455041	12.0341	0.611553	2.12281	67.0111	0.926611	0.361675	15.1912	0.627197	0.183328	9.08022	0.569057
0.607879	20.1191	0.680386	/	/	/	/	/	/	0.499828	22.1286	0.65836	0.262675	18.0671	0.604927	1.43507	35.877	0.795286
0.770174	34.34	0.733717	/	/	/	/	/	/	0.433529	21.7408	0.642298	0.490877	31.2301	0.671004	0.826169	30.7996	0.729109
0.586452	40.9316	0.714009	0.513183	15.0795	0.624075	1.12493	19.9665	0.703591	0.982086	40.3273	0.772851	0.531894	20.8186	0.67128	2.28151	35.7851	0.835461
1.17046	33.8667	0.778325	0.637797	32.0449	0.679302	0.341758	16.6652	0.609332	/	/	/	0.765481	15.0508	0.661657	0.769929	20.4185	0.689973
/	/	/	0.480565	34.6355	0.643397	/	/	/	0.495485	24.221	0.661055	0.924953	21.434	0.71943	0.256456	19.6526	0.604468
0.272432	14.4027	0.610219	0.667544	29.421	0.682817	0.466451	14.978	0.630341	1.22311	34.289	0.792668	0.779398	14.357	0.655586	0.13518	7.78101	0.552801
1.30122	48.8034	0.815758	1.80678	47.2331	0.841757	0.672847	16.8346	0.660523	1.18709	42.4474	0.806839	1.099	22.8136	0.734029	2.19396	46.2463	0.859163
0.126144	12.1991	0.564759	1.36451	37.7652	0.787888	0.463864	16.6223	0.636394	0.881903	38.3741	0.754222	0.586325	13.6252	0.64319	1.08333	27.9024	0.737677
0.665465	26.743	0.709805	1.41077	36.909	0.790728	0.898681	24.1555	0.72103	0.510989	24.8722	0.664418	1.11507	34.0329	0.772148	0.415948	19.5224	0.645939
1.72954	52.7602	0.850939	1.0706	31.8016	0.744752	1.25688	31.7135	0.790067	1.5816	40.7589	0.852517	0.121568	7.53589	0.547191	0.965742	24.792	0.719201
/	/	/	/	/	/	1.40959	33.509	0.805123	1.39376	39.8394	0.82727	1.05473	26.1176	0.743244	0.336081	14.4126	0.611923
0.187587	15.7639	0.590972	0.580131	6.69933	0.561743	0.581376	12.1166	0.619609	0.816364	25.9058	0.720502	0.47041	25.0262	0.662814	0.762172	14.1194	0.638506
/	/	/	0.341171	1.58531	0.514078	0.447687	15.9863	0.632381	2.29932	57.5239	0.927658	0.415429	17.1544	0.640985	1.36108	25.7657	0.770962
0.766423	23.9374	0.710215	/	/	/	/	/	/	1.9869	49.5816	0.897561	1.43706	24.8159	0.767774	2.35942	35.732	0.841905
0.564518	24.8737	0.694003	0.563584	18.9634	0.645627	/	/	/	0.762411	30.8208	0.724709	0.373309	5.45828	0.559045	0.476058	17.8684	0.650699
0.836572	35.0544	0.743625	0.377601	17.5597	0.608883	0.50662	17.1706	0.64425	0.332838	27.8167	0.612795	0.36117	11.6476	0.61278	0.285092	12.6138	0.602579
0.684818	22.5529	0.698285	0.370219	25.9897	0.611786	0.360736	12.9071	0.605402	1.00552	29.1109	0.75283	0.245695	10.7501	0.589724	0.0110969	2.77282	0.500661
0.657565	27.0828	0.707388	0.806197	30.4241	0.707128	/	/	/	0.982658	33.5331	0.759132	1.16168	27.375	0.752835	0.576388	15.5449	0.643264
0.674043	15.1765	0.64556	2.16178	58.4327	0.879422	0.722893	18.1125	0.671588	1.17536	31.042	0.774902	0.470386	20.4831	0.656916	0.188186	15.4694	0.58566
1.16298	39.8962	0.791649	1.7658	95.0157	0.849935	0.550032	16.5207	0.648166	1.52932	41.0905	0.837139	0.414097	24.552	0.649085	0.0354276	5.09407	0.510551
0.786951	29.0781	0.724232	0.388449	18.6283	0.613081	/	/	/	1.69239	40.3472	0.852702	0.370421	15.9756	0.629372	0.465987	17.8274	0.64663
0.417741	16.4341	0.641806	0.501687	13.5335	0.615048	/	/	/	/	/	/	0.621251	19.8609	0.680853	2.67274	50.7345	0.875413
0.867202	34.5058	0.750075	/	/	/	/	/	/	1.68902	38.3615	0.849223	0.293915	10.3804	0.59769	0.778569	19.7192	0.674638
0.408469	15.892	0.636499	0.910146	20.2571	0.684873	/	/	/	1.72804	43.9628	0.856422	0.391692	11.2824	0.613521	0.166777	54.1344	0.562511
0.70989	23.7229	0.70778	/	/	/	/	/	/	1.19431	33.7956	0.788864	0.400053	13.2873	0.624331	0.636736	22.2727	0.684563
1.05923	25.6606	0.739456	/	/	/	/	/	/	0.964672	28.5652	0.74311	0.446201	6.50798	0.571263	0.111798	6.32639	0.543336
/	/	/	0.478764	21.5947	0.636458	/	/	/	0.990628	27.759	0.746357	0.890237	13.7559	0.654033	0.260945	9.73993	0.584305
0.70345	28.7662	0.720643	0.515174	19.7536	0.639844	/	/	/	1.09743	24.8067	0.740908	0.515885	20.8793	0.668046	0.0917974	10.9695	0.541828
0.686213	26.0307	0.711275	1.04563	28.9337	0.735436	/	/	/	1.80673	41.428	0.865421	0.743348	24.9348	0.711024	0.176525	11.6821	0.574685
0.164308	10.9199	0.575494	3.08857	71.1257	0.944764	/	/	/	1.56763	43.214	0.850364	0.553001	22.3591	0.677777	0.124345	10.7144	0.556852
1.35152	46.2921	0.811297	/	/	/	/	/	/	1.44937	38.8556	0.825762	0.568416	16.6325	0.659381	0.266309	14.1602	0.602224
0.955461	35.2957	0.758896	0.875594	21.1523	0.687423	/	/	/	1.96214	48.1948	0.894108	0.61004	22.1747	0.681597	/	/	/
0.928436	35.9332	0.754334	/	/	/	0.441957	15.2572	0.629102	1.26531	36.9511	0.805394	0.326561	13.1478	0.613211	0.192157	10.8484	0.576544
1.62907	40.1536	0.838237	0.782881	22.0799	0.683198	0.524139	14.3499	0.633804	0.58385	26.0967	0.683748	1.06655	101.669	0.768838	0.195103	11.5	0.576703
1.00893	29.5789	0.753544	1.30093	27.9247	0.752534	0.330804	1.53575	0.515575	1.43743	33.9258	0.809267	0.0404841	4.7143	0.508537	0.783771	16.4224	0.661411
0.958246	26.0217	0.732973	0.582759	17.5558	0.642997	0.487481	10.9978	0.60656	/	/	/	0.612307	11.1248	0.622639	0.620028	24.165	0.686992
2.29592	44.7595	0.879324	0.80331	23.8775	0.692739	/	/	/	/	/	/	0.474092	12.6351	0.628392	0.0855859	6.47555	0.535668
0.872372	36.2106	0.75153	0.594583	20.3339	0.65425	0.366311	8.5681	0.582235	1.34906	25.5423	0.757644	0.16054	12.6785	0.566144	0.803493	22.064	0.701204
1.78281	47.5165	0.859156	1.77566	27.4052	0.775143	/	/	/	1.08567	24.6757	0.73962	1.44085	45.9582	0.814759	0.769699	21.4484	0.699839
1.47527	35.2412	0.795235	1.64468	39.3014	0.816393	/	/	/	0.960118	31.828	0.759115	0.272846	13.6594	0.603302	0.565958	17.3062	0.660131
0.551875	26.6945	0.688351	2.46953	44.4931	0.885174	/	/	/	2.26165	57.0712	0.923883	0.295773	14.5867	0.610107	0.187029	14.5178	0.582103
0.996964	36.239	0.764464	2.76306	54.1115	0.915653	/	/	/	1.70619	53.2286	0.869498	0.617464	22.7887	0.687022	0.193534	11.7564	0.580331
0.785437	27.6484	0.724077	1.18125	19.3077	0.688317	/	/	/	1.08017	31.616	0.772215	0.348536	28.4716	0.633158	1.26819	31.5966	0.749719
